# Supplementary material for: Spindle Position Checkpoint Kinase Kin4 Regulates Organelle Transport in Saccharomyces cerevisiae
Source: Biomolecules. 2023 Jul 10;13(7):1098. doi: 10.3390/biom13071098 (PMC10377308; doi:10.3390/biom13071098)
Supplement: Supplementary file 1 [file biomolecules-13-01098-s001.zip]

Archive with 7 entries (7 files):
- biomolecules-2462708-supplementary.pdf
- Table S1 Glossary of the genes mentioned in the manuscript.xlsx
- Table S4 Screen Mutants with Descriptions.xlsx
- Video S1_vps1_dnm1 time lapse_1.avi
- Video S2_vps1_dnm1 time lapse_2.avi
- Video S3_vps1_dnm1_kin4 time lapse.avi
- Video S4_vps1_dnm1_inp2 time lapse.avi
